# Supplementary material for: Probing the Effect of Photovoltaic Material on Voc in Ternary Polymer Solar Cells with Non-Fullerene Acceptors by Machine Learning
Source: Polymers (Basel). 2023 Jul 5;15(13):2954. doi: 10.3390/polym15132954 (PMC10346526; doi:10.3390/polym15132954)
Supplement: Supplementary file 1 [file polymers-15-02954-s001.zip]

Archive with 1 entries (1 files):
- polymers-2441491-supplementary.pdf
